# Supplementary material for: Climate Change and Child Health Inequality: A Review of Reviews
Source: Int J Environ Res Public Health. 2021 Oct 17;18(20):10896. doi: 10.3390/ijerph182010896 (PMC8535343; doi:10.3390/ijerph182010896)
Supplement: Supplementary file 1 [file ijerph-18-10896-s001.zip]

Archive with 1 entries (1 files):
- ijerph-1408429-supplementary.pdf
